# Supplementary material for: Effect of non-invasive brain stimulation on cognitive function and activities of daily living in patients with carbon monoxide poisoning: a systematic review and meta-analysis
Source: Front Neurol. 2025 Aug 12;16:1585901. doi: 10.3389/fneur.2025.1585901 (PMC12379109; doi:10.3389/fneur.2025.1585901)
Supplement: Supplementary file 1 [file Data_Sheet_1.zip]

Archive with 13 entries (11 files):
- Supplementary Materials/Subgroup Analysis/
- Supplementary Materials/Text and Image Materials/
- Supplementary Materials/Subgroup Analysis/Age-based subgroup for Brain Injury (BI).png
- Supplementary Materials/Subgroup Analysis/Forest plot for Brain Injury BI.png
- Supplementary Materials/Subgroup Analysis/Forest plot for cognitive function.png
- Supplementary Materials/Subgroup Analysis/Stimulation site subgroups for BI.png
- Supplementary Materials/Subgroup Analysis/Stimulation site subgroups for cognitive function.png
- Supplementary Materials/Subgroup Analysis/Subgroup based on age in cognitive function.png
- Supplementary Materials/Subgroup Analysis/Subgroup based on latency period in cognitive function.png
- Supplementary Materials/Subgroup Analysis/Subgroup Based on Temporal Patterns.png
- Supplementary Materials/Subgroup Analysis/Subgroup of the Cognitive Cycle.png
- Supplementary Materials/Text and Image Materials/Diagram in English.docx
- Supplementary Materials/Text and Image Materials/ú║Table in English .docx
